# Supplementary material for: A Puzzling Pair: Flail Leg Syndrome with Myokymia and Avascular Hip Necrosis—Case Study and Systematic Literature Review
Source: J Clin Med. 2025 Oct 1;14(19):6955. doi: 10.3390/jcm14196955 (PMC12524704; doi:10.3390/jcm14196955)
Supplement: Supplementary file 1 [file jcm-14-06955-s001.zip]

Archive with 6 entries (6 files):
- Supplementary Figure S1 PRISMA_2020_flow_diagram_final.pdf
- Supplementary Table S1 PRISMA_2020_checklist.pdf
- Supplementary Table S2_Search_Strategies_final.pdf
- Supplementary Table S3_final.xlsx
- Supplementary Table S4 JBI Quality Assessment_1.xlsx
- Video S1 Myokymia.mp4
