# Supplementary material for: A Puzzling Pair: Flail Leg Syndrome with Myokymia and Avascular Hip Necrosis—Case Study and Systematic Literature Review
Source: J Clin Med. 2025 Oct 1;14(19):6955. doi: 10.3390/jcm14196955 (PMC12524704; doi:10.3390/jcm14196955)
Supplement: Supplementary file 1 [file jcm-14-06955-s001.zip › Supplementary Table S3_final.xlsx]

## Sheet: List1
		Age at symptoms onset (years)	Age at radioteraphy (years)	Sex	Primary tumor type	Radioteraphy dose (Gy)	Radioteraphy modality	Latency (years)	Weakness distribution	Sensory / sphincteric symptoms	EMG findings	Myokymic discharges	SNAP	MRI findings	Cauda equina gandolinium enhancement	Outcome
				M=male
				F=female
1	Petrijan et. al., 2025	56	37	F	Carcinoma of cervix	85.00	External beam RT	19.0	Asymmetric, proximal and distal	No	Acute and chronic lower motor neuron lesion in lumbosacral body segment	Present	Normal	No structural changes	No	Slowly progressive
2	Matsuda et al., 2015	50	20	M	Suprasellar germinoma	27.00	External beam RT	17.0	Asymmetric, distal	No	Acute and chronic lower motor neuron lesion in lumbosacral body segment	Present	Normal	No structural changes	No	Slowly progressive
3	Abraham et. al., 2013	36	19	F	Hodgkin's lymphoma	NR	External beam RT	17.0	Symmetric, distal	No	Acute and chronic lower motor neuron lesion in lumbosacral body segment	Absent	Normal	No structural changes	NR	Slowly progressive
4	Abraham et. al., 2013	51	39	M	Seminoma	28.00	External beam RT	12.0	Asymmetric, distal	No	Acute and chronic lower motor neuron lesion in lumbosacral body segment	Present	Normal	No structural changes	NR	Slowly progressive
5	Abraham et. al., 2013	39	29	M	Seminoma	25.00	External beam RT	10.0	Symmetric, distal	Mild sensory symptoms	Acute and chronic lower motor neuron lesion in lumbosacral body segment	Absent	Normal	No structural changes	NR	Slowly progressive
6	Abraham et. al., 2013	74	55	M	Hodgkin's lymphoma	NR	External beam RT	19.0	Symmetric, distal	Mild sensory symptoms	Acute and chronic lower motor neuron lesion in lumbosacral body segment	Absent	Normal	No structural changes	NR	Slowly progressive
7	Abraham et. al., 2013	52	35	M	Seminoma	NR	External beam RT	17.0	Asymmetric, distal	No	Acute and chronic lower motor neuron lesion in lumbosacral body segment	Absent	Normal	No structural changes	NR	Slowly progressive
8	Umeda et al., 2005	57	37	F	Carcinoma of cervix	50.00	External beam RT	20.0	Distal	No	Acute and chronic lower motor neuron lesion in lumbosacral body segment	Absent	Normal	No structural changes	Yes	Stable/mild
9	Hsia et al., 2003	40	19	M	Hodgkin's lymphoma	43.75	External beam RT	21.0	Asymmetric, distal	No	NR	NR	NR	Nodular leptomeningeal enhancement of conus medullaris and cauda equina	Yes	Slowly progressive
10	Hsia et al., 2003	52	35	M	Hodgkin's lymphoma	44.10	External beam RT	17.0	Symmetric, proximal and distal	NR	Acute and chronic lower motor neuron lesion in lumbosacral body segment	Absent	Normal	No structural changes	Yes	Slowly progressive
11	Hsia et al., 2003	60	26	F	Hodgkin's lymphoma	44.00	External beam RT	24.0	Symmetric	NR	Acute and chronic lower motor neuron lesion in lumbosacral body segment	Absent	Normal	No structural changes	Yes	Slowly progressive
12	van der Sluis et al., 2000	45	22	M	Testicular tumor	45.00	NR	23.0	Symmetric	Mild sensory symptoms	NR	Absent	Normal	NR	No	NR
13	van der Sluis et al., 2000	35	23	NR	Lymphoma	NR	NR	12.0	Symmetric	No	NR	Absent	Normal	NR	No	NR
14	van der Sluis et al., 2000	50	35	NR	Lymphoma	30.00	NR	15.0	Asymmetric	No	NR	Absent	Normal	NR	No	NR
15	Anezaki et al., 1999	33	NR	M	Seminoma	NR	External beam RT	1.0	Symmetric	Mild sensory symptoms	NR	Absent	Normal	No structural changes	Yes	Stable/mild
16	Wohlgemuth et al., 1998	62	55	M	Breast cancer	70.00	External beam RT	7.0	Proximal and distal	Mild sensory symptoms	Acute and chronic lower motor neuron lesion in lumbosacral body segment	Present	Normal	NR	NR	Slowly progressive
17	Wohlgemuth et al., 1998	59	53	M	Seminoma	40.00	External beam RT	6.0	Proximal and distal	Mild sensory symptoms	Acute and chronic lower motor neuron lesion in lumbosacral body segment	Absent	Normal	NR	NR	Slowly progressive
18	Wohlgemuth et al., 1998	27	27	M	Renal cell cancer	60.00	External beam RT	0.25	Proximal and distal	Mild sensory symptoms	Acute lower motor neuron lesion in lumbosacral body segment	Absent	Normal	NR	NR	Rapidly progressive/severe
19	Wohlgemuth et al., 1998	38	25	M	Seminoma	30.00	External beam RT	13.0	No weakness	No	Acute and chronic lower motor neuron lesion in lumbosacral body segment	Absent	Normal	NR	NR	Slowly progressive
20	Wohlgemuth et al., 1998	49	29	F	Hodgkin's lymphoma	48.00	External beam RT	20.0	Proximal and distal	No	Acute and chronic lower motor neuron lesion in lumbosacral body segment	Absent	Normal	NR	NR	Slowly progressive
21	Wohlgemuth et al., 1998	24	17	M	Seminoma	70.00	External beam RT	7.0	Proximal and distal	No	Acute and chronic lower motor neuron lesion in lumbosacral body segment	Absent	Normal	NR	NR	Rapidly progressive/severe
22	Wohlgemuth et al., 1998	38	22	M	Testicular tumor	NR	External beam RT	16.0	Proximal and distal	Mild sensory symptoms	Acute and chronic lower motor neuron lesion in lumbosacral body segment	Present	Normal	NR	NR	Slowly progressive
23	Tallaksen et al., 1997	26	NR	M	Seminoma	32.40	External beam RT	NR	Asymmetric, distal	No	Acute and chronic lower motor neuron lesion in lumbosacral body segment	Absent	Normal	No structural changes	No	Slowlly progressive
24	Tallaksen et al., 1997	29	26	M	Seminoma	68.40	External beam RT	0.1	Asymmetric, distal	No	Acute and chronic lower motor neuron lesion in lumbosacral body segment	Absent	Normal	No structural changes	No	Slowlly progressive
25	Bowen et al., 1996	27	21	M	Seminoma	40.00	External beam RT	4.0	Distal	Mild sensory symptoms	Chronic lower motor neuron lesion in lumbosacral body segment	NR	Normal	No structural changes	Yes	Slowly progressive
26	Bowen et al., 1996	36	22	M	Teratoma	44.62	External beam RT	14.0	Distal	Mild sensory symptoms	Chronic lower motor neuron lesion in lumbosacral body segment	NR	Normal	No structural changes	NR	Slowly progressive
27	Bowen et al., 1996	26	23	M	Teratoma	46.00	External beam RT	3.0	Distal	Mild sensory symptoms	Chronic lower motor neuron lesion in lumbosacral body segment	NR	Normal	No structural changes	NR	Slowly progressive
28	Bowen et al., 1996	61	50	M	Seminoma	49.62	External beam RT	11.0	Distal	Mild sensory symptoms	Chronic lower motor neuron lesion in lumbosacral body segment	NR	Normal	No structural changes	Yes	Slowly progressive
29	Bowen et al., 1996	47	37	M	Teratoma	44.00	External beam RT	10.0	Distal	Mild sensory symptoms	Chronic lower motor neuron lesion in lumbosacral body segment	NR	Normal	No structural changes	Yes	Rapidly progressive/severe
30	Bowen et al., 1996	51	26	M	Teratoma	48.50	External beam RT	25.0	Distal	Mild sensory symptoms	Chronic lower motor neuron lesion in lumbosacral body segment	NR	Normal	No structural changes	NR	Rapidly progressive/severe
31	Grunewald et al., 1992	49	26	NR	NR	49.20	External beam RT	23.0	Asymmetric	No	Acute and chronic lower motor neuron lesion in lumbosacral body segment	Absent	Normal	No structural changes	No	Slowly progressive
32	Jackson, 1992	53	36	M	Seminoma	50.00	NR	17.0	Asymmetric, proximal	No	Chronic lower motor neuron lesion in lumbosacral body segment	Absent	Normal	No structural changes	No	Slowly progressive
33	Lamy et al., 1991	32	23	M	Hodgkin's lymphoma	40.00	External beam RT	9.0	Asymmetric	No	Acute and chronic lower motor neuron lesion in lumbosacral body segment	Absent	Normal	No structural changes	No	Stable/mild
34	Lamy et al., 1991	30	18	M	Seminoma	30.00	External beam RT	12.0	Asymmetric	No	Acute and chronic lower motor neuron lesion in lumbosacral body segment	Absent	Normal	No structural changes	No	Stable/mild
35	Lamy et al., 1991	26	25	F	Hodgkin's lymphoma	40.00	External beam RT	1.3	Asymmetric	No	Acute and chronic lower motor neuron lesion in lumbosacral body segment	Absent	Normal	No structural changes	NR	Slowly progressive
36	Feistner et al., 1989	34	31	M	Testicular tumor	48.00	External beam RT	3.0	Asymmetric, proximal	No	Acute and chronic lower motor neuron lesion in lumbosacral body segment	Absent	Normal	No structural changes	No	Rapidly progressive/severe
37	Feistner et al., 1989	39	36	M	Testicular tumor	90.00	External beam RT	2.5	Asymmetric	No	Acute and chronic lower motor neuron lesion in lumbosacral body segment	Absent	Normal	No structural changes	NR	Slowly progressive
38	Feistner et al., 1989	35	26	M	Testicular tumor	46.00	External beam RT	9.0	Symmetric	No	Normal EMG	Absent	Normal	No structural changes	No	Stable/mild
39	Gallego et al., 1986	34	31	M	Lymphoma	50.00	External beam RT	1.0	Symmetric, distal	No	Acute and chronic lower motor neuron lesion in lumbosacral body segment	Absent	Normal	No structural changes	No	Slowly progressive
40	De Carolis et al., 1986	64	63	M	Pheochromocytoma	58.00	Extarnal beam RT	0.6	Symmetric, proximal and distal	No	Acute and chronic lower motor neuron lesion in lumbosacral body segment	Absent	Normal	No structural changes	No	Slowly progressive
41	Lagueny et al., 1985	20	15	NR	Hodgkin's lymphoma	NR	External beam RT	5.0	Asymmetric	No	Acute and chronic lower motor neuron lesion in lumbosacral body segment	Absent	NR	No structural changes	No	Slowly progressive
42	Lagueny et al., 1985	49	NR	NR	Non Hodgkin's lymphoma	NR	External beam RT	NR	Asymmetric	No	Acute and chronic lower motor neuron lesion in lumbosacral body segment	Absent	NR	No structural changes	No	Slowly progressive
43	Lagueny et al., 1985	49	22	M	Seminoma	NR	External beam RT	27.0	Asymmetric, distal	No	Acute and chronic lower motor neuron lesion in lumbosacral body segment	Absent	NR	No structural changes	No	Slowly progressive
44	Horowitz et al., 1983	33	32	M	Seminoma	NR	External beam RT	1.0	Symmetric	No	Acute and chronic lower motor neuron lesion in lumbosacral body segment	Absent	Normal	No structural changes	No	Slowly progressive
45	Schiodt et al., 1978	31	29	M	Testicular tumor	57.00	External beam RT	2.0	NR	NR	NR	NR	NR	NR	No	NR
46	Schiodt et al., 1978	35	33	M	Testicular tumor	57.00	External beam RT	2.2	NR	NR	NR	NR	NR	NR	No	NR
47	Schiodt et al., 1978	33	32	M	Testicular tumor	57.00	External beam RT	1.0	Symmetric, proximal and distal	NR	NR	NR	NR	NR	No	NR
48	Schiodt et al., 1978	24	23	M	Testicular tumor	57.00	External beam RT	0.8	Proximal	NR	NR	NR	NR	NR	No	NR
49	Schiodt et al., 1978	25	NR	M	Testicular tumor	55.00	External beam RT	2.2	NR	NR	NR	Absent	NR	NR	No	NR
50	Kristensen et al., 1977	31	25	M	Testicular tumor	55.00	External beam RT	1.3	Symmetric	Mild sensory symptoms	Acute and chronic lower motor neuron lesion in lumbosacral body segment	Absent	Normal	No structural changes	No	Rapidly progressive/severe
51	Kristensen et al., 1977	25	24	M	Testicular tumor	57.00	External beam RT	0.9	Symmetric	No	Acute and chronic lower motor neuron lesion in lumbosacral body segment	Absent	NR	NR	No	Slowly progressive
52	Kristensen et al., 1977	20	19	M	Testicular tumor	53.20	External beam RT	0.3	Symmetric	No	Acute and chronic lower motor neuron lesion in lumbosacral body segment	Absent	NR	No structural changes	No	Rapidly progressive/severe
53	Sadowsky et al., 1977	15	15	F	Medulloblastoma	38.00	External beam RT	0.9	Symmetric, proximal and distal	No	Acute and chronic lower motor neuron lesion in lumbosacral body segment	Absent	Normal	NR	NR	Slowly progressive
54	Delanian et al., 2010	47	35	F	Hodgkin's lymphoma	45.00	External beam RT	12.0	Asymmetric, proximal and distal	No	Acute and chronic lower motor neuron lesion in lumbosacral body segment	Absent	Normal	No structural changes	No	Slowly progressive
55	Esik et al., 2002	31	30	M	Seminoma	44.00	External beam RT	0.3	Symmetric, proximal and distal	No	Acute and chronic lower motor neuron lesion in lumbosacral body segment	Absent	Normal	No structural changes	No	Slowly progressive
56	De Greve et al., 1984	57	55	M	Hodgkin's lymphoma	40.00	External beam RT	1.2	Symmetric, distal	No	Acute and chronic lower motor neuron lesion in lumbosacral body segment	Absent	Normal	NR	NR	Stable/mild
57	Shapiro et al., 1996	41	26	M	Nasopharyngeal carcinoma	70.00	External beam RT	15.0	Bulbar (Dysphagia/dysarthria)	No	Chronic lower motor neuron lesion in bulbar body segment	Present	Normal	No structural changes	No	NR
58	Giray et al., 2023	56	16	M	Testicular tumor	NR	External beam RT	40.0	Asymmetric, proximal and distal	Mild sensory symptoms	Acute and chronic lower motor neuron lesion in lumbosacral body segment	Absent	Normal	No structural changes	No	Slowly progressive

## Sheet: List2
NR= non reported
