# Supplementary material for: A Puzzling Pair: Flail Leg Syndrome with Myokymia and Avascular Hip Necrosis—Case Study and Systematic Literature Review
Source: J Clin Med. 2025 Oct 1;14(19):6955. doi: 10.3390/jcm14196955 (PMC12524704; doi:10.3390/jcm14196955)
Supplement: Supplementary file 1 [file jcm-14-06955-s001.zip › Supplementary Table S4 JBI Quality Assessment_1.xlsx]

## Sheet: Sheet1
Source	Case	Demographics	History/Timeline	Clinical Presentation	Diagnostics	Treatment Description	Post-Treatment Status	Adverse Events	Takeaway Lessons	Overall Quality
Abraham et al. (2013)	1	Yes	Yes	Yes	Yes	Yes	Yes	No	Yes	High
Abraham et al. (2013)	2	Yes	Yes	Yes	Yes	Yes	Yes	No	Yes	High
Abraham et al. (2013)	3	Yes	Yes	Yes	Yes	Yes	Yes	No	Yes	High
Abraham et al. (2013)	4	Yes	Yes	Yes	Yes	No	Yes	No	Yes	Moderate
Abraham et al. (2013)	5	Yes	Yes	Yes	Yes	No	Yes	No	Yes	Moderate
Hsia et al. (2003)	6	Yes	Yes	Yes	Yes	Yes	Yes	No	No	Moderate
Hsia et al. (2003)	7	Yes	Yes	Yes	Yes	Yes	Yes	No	No	Moderate
Hsia et al. (2003)	8	Yes	Yes	Yes	Yes	Yes	Yes	No	No	Moderate
Wohlgemuth et al. (1998)	9	Yes	Yes	Yes	Yes	Yes	Yes	No	Yes	High
Wohlgemuth et al. (1998)	10	Yes	Yes	Yes	Yes	Yes	Yes	No	Yes	High
Wohlgemuth et al. (1998)	11	Yes	Yes	Yes	Yes	Yes	Yes	No	Yes	High
Wohlgemuth et al. (1998)	12	Yes	Yes	Yes	Yes	Yes	Yes	No	Yes	High
Wohlgemuth et al. (1998)	13	Yes	Yes	Yes	Yes	Yes	Yes	No	Yes	High
Wohlgemuth et al. (1998)	14	Yes	Yes	Yes	Yes	No	Yes	No	Yes	Moderate
Wohlgemuth et al. (1998)	15	Yes	Yes	Yes	Yes	No	Yes	No	Yes	Moderate
Bowen et al. (1996)	16	Yes	Yes	Yes	Yes	No	Yes	No	No	Moderate
Bowen et al. (1996)	17	Yes	Yes	Yes	Yes	No	Yes	No	No	Moderate
Bowen et al. (1996)	18	Yes	Yes	Yes	Yes	No	Yes	No	No	Moderate
Bowen et al. (1996)	19	Yes	Yes	Yes	Yes	No	Yes	No	No	Moderate
Bowen et al. (1996)	20	Yes	Yes	Yes	Yes	No	Yes	No	No	Moderate
Bowen et al. (1996)	21	Yes	Yes	Yes	Yes	No	Yes	No	No	Moderate
Feistner et al. (1989)	22	Yes	Yes	Yes	Yes	No	Yes	No	No	Moderate
Feistner et al. (1989)	23	Yes	Yes	Yes	Yes	No	Yes	No	No	Moderate
Feistner et al. (1989)	24	Yes	Yes	Yes	Yes	No	Yes	No	No	Moderate
Gallego et al. (1986)	25	Yes	Yes	Yes	Yes	No	Yes	No	No	Moderate
Horowitz et al. (1983)	26	Yes	Yes	Yes	Yes	No	Yes	No	No	Moderate
Kristensen et al. (1977)	27	Yes	Yes	Yes	Yes	No	Yes	No	No	Moderate
Kristensen et al. (1977)	28	Yes	Yes	Yes	Yes	No	Yes	No	No	Moderate
Kristensen et al. (1977)	29	Yes	Yes	Yes	Yes	No	Yes	No	No	Moderate
Lamy et al. (1991)	30	Yes	Yes	Yes	Yes	No	Yes	No	No	Moderate
Lamy et al. (1991)	31	Yes	Yes	Yes	Yes	No	Yes	No	No	Moderate
Matsuda et al. (2015)	32	Yes	Yes	Yes	Yes	No	Yes	No	No	Moderate
Sadowsky et al. (1976)	33	Yes	Yes	Yes	Yes	No	Yes	No	No	Moderate
Umeda et al. (2005)	34	Yes	Yes	Yes	Yes	No	No	No	No	Moderate
van der Sluis et al. (2000)	35	Yes	Yes	Yes	Yes	No	No	No	No	Moderate
van der Sluis et al. (2000)	36	Yes	Yes	Yes	Yes	No	No	No	No	Moderate
van der Sluis et al. (2000)	37	Yes	Yes	Yes	Yes	No	No	No	No	Moderate
Anezaki et al. (1999)	38	Yes	Yes	Yes	Yes	No	No	No	No	Moderate
Grunewald et al. (1992)	39	Yes	Yes	Yes	Yes	No	No	No	No	Moderate
Jackson et al. (1992)	40	Yes	Yes	Yes	Yes	No	No	No	No	Moderate
De Carolis et al. (1986)	41	Yes	Yes	Yes	Yes	No	No	No	No	Moderate
Lagueny et al. (1985)	42	Yes	Yes	Yes	Yes	No	No	No	No	Moderate
Lagueny et al. (1985)	43	Yes	No	Yes	Yes	No	No	No	No	Low
Lagueny et al. (1985)	44	Yes	Yes	Yes	Yes	No	No	No	No	Moderate
Tallaksen et al. (1997)	45	Yes	Yes	Yes	Yes	Yes	Yes	Yes	Yes	High
Tallaksen et al. (1997)	46	Yes	Yes	Yes	Yes	Yes	Yes	Yes	Yes	High
Schiodt et al. (1978)	47	Yes	Yes	Yes	Yes	No	Yes	No	No	Moderate
Schiodt et al. (1978)	48	Yes	Yes	Yes	Yes	No	Yes	No	No	Moderate
Schiodt et al. (1978)	49	Yes	Yes	Yes	Yes	No	Yes	No	No	Moderate
Schiodt et al. (1978)	50	Yes	Yes	Yes	Yes	No	Yes	No	No	Moderate
Schiodt et al. (1978)	51	Yes	Yes	Yes	Yes	No	Yes	No	No	Moderate
Lamy et al (1991)	52	Yes	Yes	Yes	No	No	No	No	No	Low
Delanian et al. (2010)	53	Yes	Yes	Yes	Yes	Yes	Yes	U	Yes	High
Esik et al. (2002)	54	Yes	Yes	Yes	Yes	U	Yes	No	Yes	Moderate
De Greve et al. (1984)	55	Yes	Yes	Yes	Yes	No	U	No	Yes	Moderate
Shapiro et al. (1996)	56	Yes	Yes	Yes	Yes	U	Yes	No	Yes	Moderate
Giray et al. (2023)	57	Yes	Yes	Yes	Yes	Yes	Yes	No	Yes	High
